# Supplementary material for: Using Taguchi Method to Determine the Optimum Conditions for Synthesizing Parapyruvate
Source: Molecules. 2022 Mar 14;27(6):1870. doi: 10.3390/molecules27061870 (PMC8954423; doi:10.3390/molecules27061870)
Supplement: Supplementary file 1 [file molecules-27-01870-s001.zip]

Archive with 1 entries (1 files):
- molecules-1623434-supplementary.pdf
